# Supplementary material for: Middle Miocene long-term continental temperature change in and out of pace with marine climate records
Source: Sci Rep. 2020 May 14;10:7989. doi: 10.1038/s41598-020-64743-5 (PMC7224295; doi:10.1038/s41598-020-64743-5)
Supplement: Supplementary file 2 — Supplementary Dataset 1. [file 41598_2020_64743_MOESM2_ESM.xlsx]

## Sheet: SI 1_Samples d18O
Table SI 1. Pedogenic carbonate samples w/ GasBench oxygen (δ18O, VSMOW, ‰) and carbon (δ13C, VPDB, ‰) isotope ratios and calculated CaCO3 content (%). Different sub-samples (e.g. MC954A to C) are nodules from the same bed. δ18O data is published in Campani et al. (2012).
sample	sub-sample	X Swiss coord.	Y Swiss coord.	stratigraphic position	Sample Schlunegger et al. 1996	local magnetostrat. & biostrat.	Unit	Age	Age (alternative age model)	δ13C	StDev δ13C	δ18O	StDev δ18O
				[m above base]		Schlunegger et al 1996 / Kempf et al. 1997		[Ma]	[Ma]	[‰, VPDB]	[‰, VPDB]	[‰, VSMOW]	[‰, VSMOW]
MC946	MC947*	639007	206432	990.5			Naps	13.9652	13.3531	-3.16244	0.09	20.0072	0.08
				901	13-14	R5/R4	Bed
						MN5/6 Oeschgraben
MC954	MC954A	639179	206929	816	12	N4/N3	Upper	14.2267	13.8633	-2.88649	0.08	20.2152	0.1
	MC954B	639179	206929	816			Fresh	14.2267	13.8633	-5.38212	0.08	20.4599	0.1
	MC954C	639179	206929	816			water	14.2267	13.8633	-3.12257	0.08	20.4995	0.1
	MC954D	639179	206929	816			OSM	14.2267	13.8633	-3.34638	0.08	20.5163	0.1
MC952	MC952A	639179	206929	815.625				14.2267	13.8633	-2.96253	0.13	20.2173	0.18
	MC952B	639179	206929	815.625				14.2267	13.8633	-2.81719	0.13	20.376	0.18
	MC952C	639179	206929	815.625				14.2267	13.8633	-2.91102	0.13	20.1007	0.18
MC957	MC957A	639375	206742	743.75	57	N4/N3		14.335	14.0745	-5.86387	0.04	20.7656	0.19
	MC957B	639375	206742	743.75				14.335	14.0745	-5.98832	0.04	20.3305	0.19
	MC957C	639375	206742	743.75				14.335	14.0745	-5.43563	0.04	20.366	0.19
	MC957D	639375	206742	743.75				14.335	14.0745	-5.92423	0.04	20.4323	0.19
				732.5	10	N4/N3
MC956	MC956A	639287	206939	725	9	N4/N3		14.3631	14.1293	-5.0642	0.07	19.6177	0.32
	MC956B*	639287	206939	725				14.3631	14.1293	-6.9563	0.07	19.655	0.32
	MC956C	639287	206939	725				14.3631	14.1293	-6.90365	0.07	19.5984	0.32
MC967	MC967A	640719	205258	625	6	N4/N3		14.513	14.4217	-4.33287	0.13	19.9541	0.18
	MC967B	640719	205258	625				14.513	14.4217	-3.90229	0.13	19.9156	0.18
	MC967C	640719	205258	625				14.513	14.4217	-3.80231	0.13	19.9228	0.18
MC969	MC969A	640828	205336	620				14.5205	14.4363	-4.99405	0.13	20.0301	0.18
	MC969B	640828	205336	620				14.5205	14.4363	-5.12729		20.1108	0.2
	MC969C	640828	205336	620				14.5205	14.4363	-4.23782	0.13	19.8376	0.18
	MC969D	640828	205336	620				14.5205	14.4363	-4.33892	0.13	20.3031	0.18
MC971	MC971A	640869	205367	615.5				14.5272	14.4495	-3.98214	0.04	20.4138	0.210697
	MC971B	640869	205367	615.5				14.5272	14.4495	-4.27614	0.04	20.1517	0.19
	MC971C	640869	205367	615.5				14.5272	14.4495	-3.94247	0.04	18.9714	0.19
MC974	MC974A	640934	204917	609				14.537	14.4685	-5.27371	0.09	19.6197	0.08
	MC974B	640934	204917	609				14.537	14.4685	-4.93307	0.13	19.6624	0.18
	MC974C	640934	204917	609				14.537	14.4685	-4.71879	0.13	19.564	0.18
MC966	MC966A	641085	204959	605				14.543	14.4802	-6.08324	0.08	19.6557	0.1
	MC966B	641085	204959	605				14.543	14.4802	-5.55856	0.08	19.578	0.1
	MC966C	641085	204959	605				14.543	14.4802	-5.41884	0.08	19.4799	0.1
MC965	MC965A	641085	204959	605				14.543	14.4802	-5.96289	0.04	19.7068	0.19
	MC965B*	641085	204959	605				14.543	14.4802	-5.44017	0.04	19.7376	0.19
	MC965C	641085	204959	605				14.543	14.4802	-6.49549	0.04	19.6466	0.19
				496.875	4	R4/R3
MC962	MC962A	641173	205085	493				14.9333	14.793	-4.34382	0.07	20.6353	0.11
	MC962B	641173	205085	493				14.9333	14.793	-3.42883	0.0963573	21.3699	0.151419
MC961	MC961A	641173	205085	493				14.9333	14.793	-4.20891	0.07	20.179	0.32
	MC961B*	641173	205085	493				14.9333	14.793	-4.09844	0.09	20.4274	0.08
MC960	MC960A	641246	205082	485	just above 3			14.9715	14.8147	-6.03838	0.06	20.6635	0.07
	MC960B	641246	205082	485				14.9715	14.8147	-5.56651	0.08	20.3058	0.1
	MC960C	641246	205082	485				14.9715	14.8147	-6.45633	0.08	20.0424	0.1
MC959	MC959A	641246	205082	485				14.9715	14.8147	-4.26732	0.09	19.9599	0.08
	MC959B	641246	205082	485				14.9715	14.8147	-5.4882	0.09	19.9821	0.08
	MC959C	641246	205082	485				14.9715	14.8147	-5.25337	0.09	19.9756	0.08
	MC959D	641246	205082	485				14.9715	14.8147	-4.00499	0.09	20.1488	0.08
				481.25	3	R4/R3
				406.25	65
MC977	MC977A	641367	204697	403.5	just below 65			15.3606	15.0354	-3.78066	0.07	19.832	0.32
	MC977B	641367	204697	403.5				15.3606	15.0354	-3.21641	0.079996	20.0171	0.365696
	MC977C	641367	204697	403.5				15.3606	15.0354	-4.68035	0.07	19.9311	0.32
MC976	MC976A	641367	204697	403.25	just above 2	N3		15.3618	15.032	-4.15521	0.16538	19.8354	0.143329
	MC976B	641367	204697	403.25		after Schlunegger et al. 1996, reassest by Kempf & Kälin (1997)		15.3618	15.032	-4.72677	0.05	19.8919	0.1
	MC976C	641367	204697	403.25				15.3618	15.032	-3.85555	0.16827	19.817	0.145834
MC975	MC975A*	641367	204697	403				15.363	15.0377	-3.60254	0.04	19.9832	0.198512
	MC975B	641367	204697	403				15.363	15.0377	-2.04246	0.04	19.6275	0.19
				400	2	N3
MC982	MC982A	641570	204160	380				15.9501	15.9291	-5.74604	0.13	19.7225	0.18
	MC982C	641570	204160	380				15.9501	15.9291	-4.16999	0.13	19.4342	0.18
	MC982D	641570	204160	380				15.9501	15.9291	-3.1374	0.13	19.0871	0.18
	MC982E	641570	204160	380				15.9501	15.9291	-3.27014	0.13	19.1808	0.18
	MC982F	641570	204160	380				15.9501	15.9291	-3.96569	0.13	19.3171	0.18
				331.25	63	R3
MC978	MC978A	641228	204492	325				15.7353	15.5249	-3.21069	0.08	19.9148	0.1
	MC978B	641228	204492	325				15.7353	15.5249	-2.98466	0.08	19.7819	0.1
	MC978C	641228	204492	325				15.7353	15.5249	-1.85685	0.08	20.0167	0.1
MC979	MC979A	641236	204372	318.75				15.7651	15.581	-5.26132	0.04	19.5289	0.19
	MC979B	641236	204372	318.75				15.7651	15.581	-3.03935	0.04	19.4467	0.19
	MC979C	641236	204372	318.75				15.7651	15.581	-4.23638	0.04	19.6056	0.19
	MC979D*	641236	204372	318.75				15.7651	15.581	-3.63249	0.07	19.3629	0.11
MC980	MC980A	641267	204336	312.5				15.795	15.6372	-5.75822	0.07	19.6685	0.32
	MC980B	641267	204336	312.5				15.795	15.6372	-3.74754	0.07	19.3576	0.32
	MC980C	641267	204336	312.5				15.795	15.6372	-5.23444	0.07	19.9332	0.32
MC981	MC981A	641438	204258	306.25				15.8248	15.6933	-2.98117	0.13	19.4165	0.18
	MC981B*							15.8248	15.6933	-4.53596	0.13	19.2427	0.18
	MC981C							15.8248	15.6933	-3.55447	0.13	19.8928	0.18
				300	64	R3
				250	32	N2
				240	30-31-62	N2
MC1014	MC1014A	642341	204077	195.42	26	N2		16.3777		-5.86435	0.08	19.8657	0.1
	MC1014B	642341	204077	195.42				16.3777		-5.15117	0.08	19.4335	0.1
	MC1014C	642341	204077	195.42				16.3777		-5.25035	0.08	19.4202	0.1
MC1011	MC1011A	642341	204077	194.5				16.3824		-5.16667	0.09	21.3266	0.08
	MC1011B*	642341	204077	194.5				16.3824		-4.75521	0.09	19.4843	0.08
	MC1011C	642341	204077	194.5				16.3824		-4.7108	0.09	20.0633	0.08
	MC1011D	642341	204077	194.5				16.3824		-4.12845	0.09	19.8125	0.08
MC1005	MC1005A	642341	204077	193.75				16.3862		-4.18697	0.07	19.6567	0.32
	MC1005B	642341	204077	193.75				16.3862		-3.72268	0.07	19.6974	0.32
	MC1005C	642341	204077	193.75				16.3862		-3.77472	0.07	19.3546	0.32
MC1003	MC1003A*	642374	203987	180				16.4559		-5.28908	0.08	19.9492	0.1
	MC1003B	642374	203987	180				16.4559		-5.66589	0.08	19.8346	0.1
	MC1003C	642374	203987	180				16.4559		-5.63078	0.08	19.8325	0.1
MC1002	MC1002A	642524	203927	154	25	N2		16.5878		-4.94491	0.04	19.6199	0.19
	MC1002B	642524	203927	154				16.5878		-4.37187	0.05	19.4997	0.1
	MC1002C	642524	203927	154				16.5878		-4.90534	0.04	19.591	0.19
MC1001	MC1001A*	642524	203927	153.5				16.5904		-2.90062	0.07	19.8119	0.11
	MC1001B	642524	203927	153.5				16.5904		-3.32957	0.07	19.7421	0.11
				142	23	N2
		642728	203673	102	21-22	MN5 Eimättili	Basal Marls
				93.75	20	N1	Schlüpferegg
MC991	MC991A	643152	203369	60	19	N1	conglomerate	17.3835		-5.03558	0.13	19.1893	0.18
	MC991B*	643152	203369	60				17.3835		-4.63846	0.13	19.247	0.18
	MC991C	643152	203369	60			Upper	17.3835		-2.90538	0.141605	19.9896	0.196068
	MC991D	643152	203369	60			Fresh	17.3835		-4.48708	0.13	19.4076	0.18
MC990	MC990A	643152	203369	59.375			water	17.386		-4.73553	0.07	19.4799	0.11
	MC990B	643152	203369	59.375			OSM	17.386		-4.58905	0.07	19.3949	0.11
	MC990C	643152	203369	59.375				17.386		-4.67764	0.07	19.5107	0.11
				37.5	18	N1
MC988	MC988A	643245	203375	6.25	17	R1 (base)		17.5943		-5.42003	0.09	19.8372	0.08
	MC988B	643245	203375	6.25				17.5943		-3.5745	0.09	19.7177	0.08
	MC988C	643245	203375	6.25				17.5943		-3.9482	0.07	19.507	0.11
	MC988D	643245	203375	6.25				17.5943		-4.06864	0.09	20.0681	0.08
	MC988E	643245	203375	6.25				17.5943		-3.55889	0.09	19.5229	0.08
	MC988F	643245	203375	6.25				17.5943		-3.13213	0.09	19.5951	0.08
	MC988G	643245	203375	6.25				17.5943		-4.80918	0.09	19.735	0.08
MC984	MC984A	643260	203382	3				17.607		-3.71059	0.147645	19.3761	0.204432
	MC984B	643260	203382	3				17.607		-4.35654	0.09	19.3649	0.08
	MC984C	643260	203382	3				17.607		-4.19461	0.09	19.0352	0.08
MC987	MC987A	643260	203382	1				17.6149		-4.78481	0.13	18.9963	0.18
	MC987B*	643260	203382	1				17.6149		-4.61165	0.13	19.077	0.18
	MC987C	643260	203382	1				17.6149		-4.80739	0.13	19.4126	0.18
	MC987D	643260	203382	1				17.6149		-5.52854	0.13	19.6778	0.18
	MC987E	643260	203382	1				17.6149		-4.98567	0.06	19.6088	0.07
MC986	MC986A	643297	203381	0	16	R1 (base)		17.6188		-5.67353	0.08	19.5383	0.1
	MC986B	643297	203381	0				17.6188		-5.43664	0.08	19.9245	0.1
	MC986C	643297	203381	0				17.6188		-4.99918	0.08	19.3993	0.1

## Sheet: SI 2_HGs & 25Gs
Table SI 2. Measured δ47 and Δ47 values (in ‰) of “heated gases” (equilibrated at 1000°C) and CO2 gases equilibrated at 25 °C for the time intervals of sample measurements.
bc: background corrected values since 2014 (following Fiebig et al. 2015)
Date	δ47	Δ47, raw	stDev	se				Date	δ47	Δ47, raw	stDev	se
			Δ47, raw	Δ47, raw							Δ47, raw	Δ47, raw
	[‰]	[‰]	[‰]	[‰]					[‰]	[‰]	[‰]	[‰]
Heated gases								25 °C gases
2013-02-05	-3.51198	-0.92215	0.0264378	0.00836037				2013-02-05	7.264	0.098	0.029	0.009
2013-02-05	-3.49858	-0.924032	0.0227305	0.00718803				2013-02-08	7.241	0.132	0.024	0.008
2013-02-06	-22.3681	-1.36161	0.0223916	0.00708085				2013-02-11	-30.306	-0.585	0.025	0.008
2013-02-06	13.3224	-0.573585	0.023691	0.00749176				2013-02-14	15.5	0.273	0.031	0.01
2013-02-07	-2.66132	-0.85597	0.0241269	0.00762958				2013-02-14	15.347	0.257	0.022	0.007
2013-02-07	-13.8171	-1.11267	0.0335357	0.0106049				2013-02-21	6.207	0.116	0.035	0.011
2013-02-07	-2.7473	-0.909887	0.0315302	0.00997073				2013-02-21	6.142	0.1	0.028	0.009
2013-02-07	-13.9815	-1.13288	0.0290775	0.00919513				2013-02-25	-32.448	-0.589	0.033	0.01
2013-02-08	16.5878	-0.464927	0.0276499	0.00874367				2013-02-25	-32.59	-0.614	0.028	0.009
2013-02-08	16.4821	-0.524633	0.0225496	0.00713081				2013-06-25	17.269	0.322	0.032	0.01
2013-02-11	-1.51494	-0.813871	0.0233312	0.00737799				2013-06-25	17.335	0.331	0.034	0.011
2013-02-11	-1.62682	-0.815919	0.039882	0.0126118				2013-06-27	-29.151	-0.601	0.026	0.008
2013-02-12	-14.4159	-1.07758	0.026803	0.00847585				2013-06-27	16.552	0.321	0.028	0.009
2013-02-12	-14.5144	-1.04284	0.0258956	0.00818891				2013-06-27	-29.29	-0.616	0.034	0.011
2013-02-12	16.2435	-0.47153	0.0240106	0.00759281				2013-06-27	16.533	0.315	0.019	0.006
2013-02-12	16.0436	-0.517437	0.0224563	0.00710129				2013-07-04	8.78	0.161	0.027	0.008
2013-02-13	-2.61875	-0.848705	0.0267618	0.00846283				2013-07-05	-28.822	-0.593	0.025	0.008
2013-02-13	-2.54855	-0.815034	0.0369984	0.0116999				2013-07-09	8.956	0.164	0.027	0.009
2013-02-13	-36.5625	-1.48696	0.0272817	0.00862723				2013-07-10	-28.93	-0.585	0.021	0.007
2013-02-13	-36.4353	-1.4236	0.0341505	0.0107993				2013-07-10	-28.913	-0.572	0.028	0.009
2013-02-14	-2.41663	-0.859676	0.0326876	0.0103367				2013-07-15	16.905	0.31	0.032	0.01
2013-02-14	-2.40785	-0.819138	0.0243164	0.00768953				2013-11-15	8.42043	0.160127	0.0209528	0.00662586
2013-02-14	16.1253	-0.523462	0.0199206	0.00629944				2013-11-15	-29.1488	-0.664931	0.0259199	0.0081966
2013-02-14	16.0174	-0.496965	0.0150705	0.00476571				2013-11-15	8.36992	0.161855	0.0231152	0.00730966
2013-02-19	-36.0969	-1.4375	0.025	0.008				2013-11-15	-29.2178	-0.652089	0.016644	0.0052633
2013-02-19	-36.1174	-1.44064	0.031	0.01				2013-11-19	17.4661	0.358648	0.0342007	0.0108152
2013-02-20	-1.61739	-0.801164	0.028	0.009				2013-11-19	-28.7834	-0.665398	0.0262164	0.00829035
2013-02-20	-1.77334	-0.825891	0.0242408	0.00766562				2013-11-19	8.07235	0.167544	0.0255902	0.00809234
2013-02-21	15.6993	-0.49674	0.0289318	0.00914904				2013-11-19	-28.8186	-0.651235	0.0226215	0.00715355
2013-02-21	15.7301	-0.486542	0.0344472	0.0108932				2013-11-19	8.00269	0.174911	0.0217494	0.00687776
2013-02-25	-36.9015	-1.42964	0.0261881	0.00828139				2013-11-21	18.2525	0.357563	0.0256526	0.00811206
2013-02-25	-37.1391	-1.46452	0.0281972	0.00891675				2013-11-21	18.1394	0.343828	0.0300783	0.00951158
2013-02-26	-2.54042	-0.824494	0.0403525	0.0127606				2013-11-22	-28.244	-0.657921	0.027246	0.00861594
2013-02-26	-2.70846	-0.866703	0.018499	0.00584989				2013-11-27	10.0182	0.143229	0.0164865	0.00521348
2013-02-27	13.9405	-0.558796	0.0321304	0.0101605				2013-11-27	-28.3847	-0.636528	0.0155897	0.0049299
2013-02-27	13.9782	-0.553742	0.0257915	0.00815597				2013-11-27	9.03465	0.183008	0.0258584	0.00817715
2013-02-28	-35.8129	-1.41847	0.0253123	0.00800444				2013-11-27	17.7759	0.328205	0.0256655	0.00811615
2013-02-28	-36.0673	-1.43639	0.0322636	0.0102026				2013-11-27	17.62	0.365347	0.0241238	0.00762863
2013-03-01	-1.88287	-0.816331	0.0265606	0.00839921				Date	δ47raw	Δ47, raw	δ47bc	Δ47, bc	stDev	se
2013-03-01	-2.07299	-0.840159	0.0261418	0.00826676									Δ47, bc	Δ47, bc
2013-03-04	17.629	-0.537514	0.024838	0.00785447					[‰]	[‰]	[‰]	[‰]	[‰]	[‰]
2013-03-05	-37.2684	-1.46498	0.0274098	0.00866775				2014-01-27	8.79378	0.165771	8.60834	-0.0180827	0.0258947	0.00818862
2013-03-07	-2.84553	-0.833205	0.0292924	0.00926306				2014-01-27	9.26413	0.229251	9.00785	-0.0247387	0.0250176	0.00791126
2013-03-07	-2.94479	-0.842072	0.0176793	0.00559068				2014-01-29	9.94092	0.198837	9.69868	-0.0410688	0.0228466	0.00722472
2013-03-08	-36.6202	-1.4462	0.0305622	0.00966461				2014-01-29	9.23197	0.242089	8.95322	-0.0341784	0.0373081	0.0117979
2013-03-08	-36.7954	-1.4498	0.0248736	0.00786574				2014-02-01	18.1302	0.392557	17.6855	-0.0443915	0.0310444	0.00981711
2012-03-11	16.6877	-0.505413	0.0160782	0.00508436				2014-02-03	9.2341	0.188425	8.99893	-0.0446385	0.0345765	0.0115255
2012-03-11	16.6269	-0.521349	0.0276944	0.00875774				2014-02-03	-28.3066	-0.811989	-27.5359	-0.0193812	0.0202512	0.00640398
2013-03-13	-3.59308	-0.836615	0.0285147	0.00901715				2014-02-03	-28.0823	-0.780214	-27.3695	-0.0472744	0.0234656	0.00742047
2013-03-13	-3.52389	-0.835178	0.0309866	0.00979883				2014-02-03	9.37239	0.262261	9.0716	-0.0358168	0.0249736	0.00789735
2013-03-15	-36.6102	-1.40551	0.0179648	0.00568096				2014-02-07	-27.9137	-0.823722	-27.1571	-0.0459244	0.021865	0.00691432
2013-03-15	-36.7612	-1.43159	0.0299873	0.00948281				2014-02-07	-28.9217	-0.787357	-28.2114	-0.0564385	0.0260602	0.00824097
2013-03-18	16.7405	-0.538283	0.0306616	0.00969603				2014-02-19	-27.7554	-0.835837	-26.9861	-0.0450884	0.024504	0.00774885
2013-03-18	16.7239	-0.538601	0.0174856	0.00552943				2014-02-21	-28.3384	-0.799947	-27.5967	-0.0371944	0.0167915	0.00530994
2013-03-20	-2.56131	-0.813835	0.0329254	0.0104119				2014-02-28	8.48891	0.163941	8.27379	-0.0494076	0.0190873	0.00603593
2013-03-20	-2.69452	-0.822237	0.0194219	0.00614176				2014-02-28	-28.6819	-0.81652	-27.9162	-0.0287453	0.059545	0.0188298
2013-03-22	-36.5628	-1.351	0.0261857	0.00828066				2014-03-04	-28.3767	-0.803521	-27.6426	-0.0485151	0.0258291	0.00816787
2013-03-22	-36.5335	-1.36596	0.0301545	0.0095357				2014-03-17	-28.0672	-0.802316	-27.3227	-0.0367492	0.0300154	0.00949169
2013-03-25	16.8686	-0.461852	0.0326505	0.010325				2014-03-17	-27.6845	-0.849998	-26.8959	-0.039513	0.0254187	0.0080381
2013-03-25	16.8054	-0.528772	0.0229495	0.00725727				2014-03-24	-28.722	-0.959599	-27.8243	-0.0360494	0.021235	0.0067151
2013-03-28	-2.2432	-0.807524	0.0289872	0.00916655				2014-03-24	-28.3237	-0.876036	-27.493	-0.0217193	0.0154045	0.00487133
2013-04-02	-35.9158	-1.3491	0.0286449	0.00905832				2014-03-31	9.12976	0.219297	8.8843	-0.0240042	0.0226235	0.00715418
2013-04-02	-35.961	-1.33577	0.0257374	0.00813887				2014-04-09	-28.3127	-0.901315	-27.4662	-0.0308635	0.0251193	0.00794342
2013-04-04	14.8227	-0.53426	0.0437811	0.0138448				2014-04-10	9.4797	0.216478	9.24034	-0.0206872	0.0201327	0.00636651
2013-04-10	-3.26476	-0.823099	0.0712538	0.0225324				2014-04-14	-28.124	-0.888554	-27.3043	-0.0457052	0.0222687	0.00704199
2013-04-10	-3.37911	-0.832807	0.0223338	0.00706257				2014-04-22	-28.3474	-0.828883	-27.5667	-0.0259199	0.0209813	0.00663487
2013-04-12	-36.9746	-1.32032	0.0188963	0.00597554				2014-04-28	19.5873	0.472245	19.0551	-0.0500071	0.010769	0.00340546
2013-04-12	-37.0568	-1.32463	0.0282279	0.00892645				2014-04-28	19.4118	0.505154	18.8362	-0.059772	0.0189602	0.00599575
2013-04-15	17.0804	-0.484723	0.0258124	0.00816258				2014-05-07	9.3723	0.262746	9.0682	-0.0386171	0.020468	0.00647256
2013-04-15	17.0636	-0.510746	0.0326601	0.010328				2014-05-12	15.3856	0.46832	14.8547	-0.0547857	0.0341911	0.0108122
2013-04-22	-1.49906	-0.856808	0.0396098	0.0125257				2014-05-22	-27.4441	-0.795655	-26.7103	-0.0416569	0.0163157	0.00515949
2013-04-22	-1.76127	-0.823028	0.0191394	0.0060524				2014-05-30	9.84845	0.234418	9.5651	-0.046166	0.0292386	0.00924604
2013-04-23	-38.4269	-1.3727	0.0352595	0.01115				2014-06-05	-27.9795	-0.856087	-27.1872	-0.0415665	0.0205979	0.00651364
2013-04-23	-38.5306	-1.36294	0.0238306	0.00753591				2016-01-22	8.10085	0.144311	7.86176	-0.0929014	0.0275987	0.00872747
2013-04-24	15.7464	-0.524986	0.0330511	0.0104517				2016-01-22	17.1135	0.372218	16.6738	-0.0602219	0.0212949	0.00673405
2013-04-24	15.0644	-0.560717	0.0355696	0.0112481				2016-01-25	-29.8812	-0.802424	-29.1675	-0.0672997	0.0136127	0.0043047
2013-04-25	-28.2215	-1.18224	0.0248384	0.00785458				2016-01-25	16.9046	0.358602	16.4568	-0.0819303	0.0149266	0.00472019
2013-04-25	-28.2608	-1.20076	0.022018	0.00696269				2016-01-26	-20.4063	-0.57464	-19.939	-0.097812	0.0207566	0.00656381
2013-04-29	-1.99255	-0.841128	0.0284843	0.00900752				2016-01-28	8.15018	0.151895	7.92473	-0.0717748	0.00975239	0.00308398
2013-04-29	-2.04094	-0.830131	0.0345812	0.0109355				2016-02-01	7.84136	0.153694	7.63262	-0.0534569	0.0173111	0.00547424
2013-04-30	-29.2079	-1.23089	0.0331587	0.0104857				2016-02-09	-29.2568	-0.79813	-28.5555	-0.0761709	0.0275035	0.00869737
2013-04-30	-29.2243	-1.22968	0.0257899	0.00815549				2016-02-15	7.86966	0.133646	7.62674	-0.107413	0.0260733	0.0082451
2013-05-06	-2.14867	-0.842475	0.0258545	0.00817592				2016-02-22	-29.3495	-0.808739	-28.6407	-0.079065	0.0239007	0.00845016
2013-05-06	-2.16556	-0.820321	0.0341206	0.0107899				2016-02-23	-20.7815	-0.617555	-20.2661	-0.0914669	0.0190449	0.00602251
2013-05-08	13.33	-0.567285	0.021178	0.00669707				2016-02-27	16.7439	0.329174	16.3114	-0.0963809	0.0299651	0.00947581
2013-05-08	13.05	-0.54526	0.0250492	0.00792125				2016-03-02	-29.5887	-0.88369	-28.8116	-0.0834939	0.0263824	0.00834286
2013-05-10	-34.834	-1.2926	0.0273562	0.00865078				2016-03-03	-20.7802	-0.626718	-20.2571	-0.0927389	0.0295027	0.00932957
2013-05-10	-34.7702	-1.29177	0.0292972	0.00926459				2016-03-08	7.47971	0.121242	7.27801	-0.0789846	0.0140313	0.00443709
2013-05-13	-2.22626	-0.803849	0.03029	0.00957853				2016-03-10	15.7044	0.294525	15.3099	-0.0939941	0.0187662	0.0059344
2013-05-13	-2.34011	-0.802285	0.0454533	0.0143736				2016-03-15	-29.0714	-0.83317	-28.3418	-0.0821663	0.0202495	0.00640346
2013-05-14	17.0748	-0.543255	0.0319049	0.0100892				2016-03-21	15.2272	0.304411	14.8315	-0.0854186	0.0270461	0.00855273
2013-05-15	-23.9353	-1.15307	0.0232732	0.00735965				2016-03-22	-20.7078	-0.65411	-20.1678	-0.102933	0.0365144	0.0115469
2013-06-22	-15.963	-1.049	0.018	0.006				2016-03-30	7.92579	0.128488	7.71667	-0.0790187	0.0132512	0.00419041
2013-06-22	18.592	-0.376	0.032	0.01				2016-04-01	-29.6001	-0.894877	-28.8248	-0.0964593	0.0226179	0.0071524
2013-06-24	-1.08	-0.761	0.019	0.006				2016-04-05	15.1058	0.38611	14.6295	-0.0833731	0.0283374	0.00896107
2013-06-24	-1.137	-0.775	0.032	0.01				2016-04-08	-20.9819	-0.739708	-20.3572	-0.101946	0.0241203	0.0076275
2013-06-25	-24.028	-1.243	0.022	0.007				2016-04-11	7.99711	0.171563	7.73315	-0.0903504	0.0267622	0.00846295
2013-06-25	-24.104	-1.229	0.02	0.006				2016-04-14	-29.2341	-0.984335	-28.3705	-0.0953964	0.0188888	0.00597318
2013-06-26	13.669	-0.474	0.021	0.007				2016-04-20	-20.2007	-0.71486	-19.6249	-0.127464	0.0215588	0.00681748
2013-06-26	-2.509	-0.806	0.025	0.008				2016-04-21	-21.2167	-0.730049	-20.6003	-0.100649	0.0234229	0.00740698
2013-06-26	13.623	-0.478	0.033	0.011				2016-04-22	8.08939	0.165549	7.81696	-0.104741	0.0250813	0.00793141
2013-06-26	-2.591	-0.791	0.028	0.009				2016-04-29	-29.0879	-0.945966	-28.238	-0.0713487	0.0312338	0.00987698
2013-06-27	-33.196	-1.41	0.031	0.01				2016-05-03	17.4684	0.498344	16.9201	-0.0407053	0.0177242	0.00560489
2013-06-27	-33.323	-1.426	0.03	0.01				2016-05-09	-19.2183	-0.625921	-18.6611	-0.0580811	0.0221052	0.00699027
2013-06-28	18.076	-0.401	0.041	0.013				2016-05-10	7.58402	0.227009	7.32261	-0.0324964	0.0263701	0.00833897
2013-06-28	18.061	-0.398	0.024	0.008				2016-05-10	-29.1814	-0.926931	-28.3283	-0.0489101	0.0221094	0.00699162
2013-07-01	-3.222	-0.81	0.024	0.008				2016-05-13	17.0284	0.474055	16.5105	-0.0353856	0.0272006	0.00860158
2013-07-01	-3.121	-0.793	0.017	0.005				2016-05-18	-19.593	-0.615362	-19.0564	-0.0682504	0.0194635	0.0061549
2013-07-02	-33.046	-1.419	0.03	0.009				2016-05-19	8.22094	0.219652	7.95843	-0.0407736	0.0165014	0.0052182
2013-07-02	-33.207	-1.437	0.036	0.011				2016-05-23	-29.4698	-0.94246	-28.6126	-0.0598842	0.0169754	0.0053681
2013-07-04	16.909	-0.466	0.021	0.007				2016-05-25	17.5876	0.46309	17.0543	-0.0613162	0.0191567	0.00605788
2013-07-08	-0.534	-0.775	0.028	0.009				2016-05-30	8.50765	0.232252	8.21345	-0.0595432	0.0177014	0.00559767
2013-07-08	-0.665	-0.772	0.037	0.012				2016-06-04	17.8075	0.466789	17.2758	-0.0558385	0.0220708	0.00697941
2013-07-11	-33.254	-1.385	0.018	0.006				2016-06-06	-20.8388	-0.673766	-20.2115	-0.0334237	0.0127359	0.00402743
2013-07-11	-33.265	-1.381	0.026	0.008				2016-06-10	9.18826	0.22812	8.89459	-0.0629465	0.016748	0.00529618
2013-07-12	16.934	-0.488	0.023	0.007				2016-06-13	-29.2716	-0.908939	-28.4158	-0.0279084	0.0252846	0.00799569
2013-07-12	16.878	-0.462	0.034	0.011				2016-06-17	17.8299	0.493593	17.2736	-0.0531601	0.0234472	0.00741465
2013-07-15	-1.623	-0.792	0.016	0.005				2016-06-22	-19.9525	-0.604699	-19.4319	-0.073699	0.0236073	0.00746529
2013-07-15	-1.583	-0.762	0.027	0.008				2016-06-23	9.07392	0.254157	8.76009	-0.0569339	0.0181739	0.00574708
2013-07-15	14.822	-0.488	0.017	0.005				2016-06-28	-28.8767	-0.897439	-28.0466	-0.0432801	0.0154484	0.00488521
2013-07-17	-33.361	-1.36	0.014	0.004				2016-06-30	17.9834	0.48888	17.4342	-0.0509501	0.018948	0.00599187
2013-07-18	16.45	-0.451	0.03	0.01				2016-07-04	-20.3098	-0.578225	-19.7792	-0.0368516	0.0204333	0.00646158
2013-07-22	-1.073	-0.776	0.031	0.01				2016-07-08	8.0837	0.0514183	7.98734	-0.0441783	0.0224145	0.00708808
2013-07-22	-1.032	-0.742	0.027	0.009				2016-07-08	-27.7805	-0.297961	-27.5038	-0.0133492	0.0160116	0.00506331
2013-07-23	-33.418	-1.397	0.03	0.009				2016-07-13	8.07066	0.0502669	7.98227	-0.0374198	0.035788	0.0113172
2013-07-23	-33.322	-1.369	0.026	0.008				2016-07-18	-19.8495	-0.274777	-19.6289	-0.0497612	0.0312462	0.00988091
2013-07-26	18.275	-0.389	0.018	0.006				2016-07-19	17.0177	0.140982	16.8383	-0.0353612	0.0185159	0.00585523
2013-07-26	18.172	-0.4	0.035	0.011				2016-07-21	17.1743	0.163577	16.9692	-0.0381296	0.0222489	0.00703573
2013-07-29	-1.797	-0.767	0.031	0.01				2016-07-22	-28.9933	-0.37877	-28.6681	-0.0439117	0.0139178	0.0044012
2013-07-29	-1.821	-0.754	0.033	0.01				2016-07-26	8.25606	0.0708261	8.1472	-0.0371494	0.0201658	0.00637698
2013-07-31	-34.591	-1.415	0.03	0.009				2016-07-28	-19.9808	-0.270743	-19.743	-0.028019	0.0209323	0.00661938
2013-11-11	-34.9154	-1.59128	0.020689	0.00654244				2016-08-03	-29.1696	-0.366525	-28.8261	-0.012816	0.0278521	0.00880762
2013-11-12	-0.839498	-0.865335	0.0247893	0.00783907				2016-08-09	31.1326	0.339885	30.7289	-0.0517856	0.0215701	0.00682107
2013-11-12	18.7182	-0.438458	0.0195036	0.00796232				2016-08-12	-29.0305	-0.39158	-28.6599	-0.00998396	0.0187637	0.00593362
2013-11-13	18.657	-0.406581	0.0244365	0.0077275				2016-08-16	17.2857	0.19055	17.0435	-0.0476503	0.0299803	0.00948061
2013-11-13	-0.525805	-0.809841	0.0136941	0.00433046				2016-08-18	-19.647	-0.246432	-19.4367	-0.0319395	0.0174255	0.00551043
2013-11-13	-0.616582	-0.838902	0.0298186	0.00942947				2016-08-23	7.93583	0.0395037	7.85966	-0.0360695	0.0295916	0.00935768
2013-11-13	-0.628457	-0.854076	0.0255323	0.00807404				2016-08-25	8.19867	0.0574407	8.11859	-0.0219963	0.0280233	0.00886174
2013-11-13	-0.605693	-0.833564	0.0267162	0.00844841				2016-08-30	-29.0074	-0.404904	-28.6434	-0.0301457	0.0231367	0.00731648
2013-11-13	-0.577697	-0.800319	0.0255323	0.00807404				2016-09-02	31.2285	0.366735	30.8113	-0.0380524	0.022254	0.00703734
2013-11-14	-23.9204	-1.37453	0.0370486	0.0117158				2016-09-14	-7.36561	-0.112988	-7.29319	-0.0400148	0.0329615	0.0104233
2013-11-14	-23.9387	-1.35534	0.0370822	0.0117264				2016-09-16	-29.4846	-0.391022	-29.1204	-0.0158592	0.0143556	0.00453964
2013-11-14	-1.01374	-0.834012	0.0247641	0.00783111				2016-09-20	31.582	0.347715	31.1596	-0.0619367	0.0228718	0.00723269
2013-11-14	-1.06622	-0.844467	0.0253666	0.00802164				2016-09-22	-6.91646	-0.141549	-6.84312	-0.0676978	0.0222916	0.00704922
2013-11-15	-1.37613	-0.844197	0.0461293	0.0145873				2016-09-27	7.98069	0.0775844	7.86553	-0.0366843	0.0201555	0.00637374
2013-11-15	-1.45012	-0.847751	0.0179099	0.00566361				2016-10-06	8.3992	0.0676027	8.2752	-0.0553761	0.0131111	0.00414611
2013-11-18	22.9982	-0.352711	0.0263983	0.00834786				2016-10-12	-29.1962	-0.461911	-28.8111	-0.0653663	0.0277774	0.00878399
2013-11-18	23.0296	-0.355342	0.0295282	0.00933765				2016-10-14	31.294	0.357793	30.8738	-0.0498371	0.0129312	0.0040892
2013-11-18	-26.2641	-1.38534	0.0323014	0.0102146				2016-10-17	-6.75029	-0.141727	-6.673	-0.0639064	0.022691	0.00717553
2013-11-18	-26.3068	-1.40011	0.0320249	0.0101272				2016-10-25	31.1953	0.354702	30.7758	-0.0523229	0.0227399	0.00757996
2013-11-20	-22.4953	-1.30451	0.0221803	0.00701403				2016-10-31	-6.63261	-0.137939	-6.55302	-0.0578118	0.028758	0.00909407
2013-11-20	-1.31188	-0.843219	0.0145089	0.00458813				2016-11-03	-29.0411	-0.423761	-28.6541	-0.0253047	0.0297879	0.00941976
2013-11-20	-22.6026	-1.32191	0.0287307	0.00908545				2016-11-07	8.13286	0.0790378	8.0194	-0.0335127	0.0125317	0.00396287
2013-11-20	22.2005	-0.348322	0.0377945	0.0119517				2016-11-12	30.9512	0.336678	30.5217	-0.0800512	0.0185372	0.00586197
2013-11-20	22.068	-0.385692	0.0375009	0.0118588				2016-11-15	-6.70262	-0.166878	-6.61215	-0.0757981	0.0187212	0.00592017
2013-11-20	-1.38955	-0.836772	0.00981825	0.0031048				2016-11-17	-28.8856	-0.426135	-28.5063	-0.0357081	0.01768	0.00559092
2013-11-25	-22.9937	-1.3042	0.0312445	0.00988037				2016-11-23	7.54802	0.0695393	7.43363	-0.0439989	0.0203095	0.00642242
2013-11-26	22.0321	-0.35947	0.0335	0.0105936				2016-11-25	31.2292	0.394523	30.7763	-0.0448811	0.0109391	0.00345925
2013-11-29	-1.64349	-0.84181	0.0269849	0.00853337				2016-11-30	-6.47175	-0.140714	-6.39409	-0.0625337	0.014009	0.00443003
2013-12-02	-22.5359	-1.34501	0.0359539	0.0113696				2016-12-02	-29.0214	-0.41876	-28.6401	-0.0261455	0.0285685	0.00903416
2013-12-04	23.6684	-0.355732	0.0294876	0.00932479				2016-12-07	8.0276	0.091696	7.89249	-0.0423483	0.026934	0.00851728
2013-12-04	23.5926	-0.318327	0.0266119	0.00841541				2016-12-13	31.057	0.389007	30.6192	-0.0357605	0.0234347	0.00741069
2013-12-05	-0.773452	-0.884171	0.0225062	0.00711708				2016-12-15	-6.59371	-0.153212	-6.50048	-0.0593616	0.0163323	0.00516471
2013-12-05	-0.866255	-0.857625	0.0250337	0.00791634				2016-12-20	-28.8937	-0.437117	-28.5081	-0.0401759	0.0159671	0.00504924
2013-12-06	-23.2203	-1.36764	0.0239997	0.00758936				2016-12-22	8.19409	0.0919324	8.06513	-0.0359922	0.0307757	0.00973213
2013-12-09	17.4789	-0.467977	0.0262	0.00828517				2017-01-07	-6.36679	-0.124528	-6.30624	-0.0635848	0.0170198	0.00538213
2013-12-09	17.6257	-0.429954	0.0364	0.0115107				2017-01-07	31.165	0.34534	30.7651	-0.0426455	0.0101506	0.0032099
Date	δ47raw	Δ47, raw	δ47bc	Δ47, bc	stDev	se		2017-01-11	8.14861	0.0680295	8.03194	-0.0477088	0.0147441	0.00466248
					Δ47, bc	Δ47, bc		2017-01-13	-28.4038	-0.389143	-28.077	-0.0528193	0.0178606	0.00564801
	[‰]	[‰]	[‰]	[‰]	[‰]	[‰]		2017-01-17	-28.8915	-0.423331	-28.5267	-0.0477572	0.0198678	0.00628276
2014-01-28	17.9802	-0.406964	17.5173	-0.861509	0.0333124	0.0105343		2017-01-24	31.0428	0.344318	30.6273	-0.0588289	0.0227695	0.00720035
2014-01-29	-27.5037	-1.57404	-26.7868	-0.837905	0.0375649	0.0118791		2017-01-26	-6.55241	-0.142249	-6.46257	-0.0518132	0.0206529	0.00653101
2014-01-29	-1.66907	-0.886398	-1.63575	-0.853053	0.029206	0.00923574		2017-01-30	8.02204	0.0499175	7.93379	-0.0376403	0.0178207	0.0056354
2014-01-30	16.564	-0.409245	16.0966	-0.86878	0.0234485	0.00741507		2017-02-01	-28.9013	-0.373101	-28.5541	-0.0156201	0.020235	0.00639887
2014-01-31	-27.4177	-1.57501	-26.7127	-0.851272	0.022102	0.00698926		2017-02-07	31.0825	0.339203	30.6717	-0.0593512	0.0142962	0.00452086
2014-02-04	-1.93519	-0.927699	-1.86901	-0.861453	0.0321128	0.010155		2017-02-09	-7.88766	-0.1425	-7.81567	-0.0699363	0.0154974	0.00490071
2014-02-05	17.577	-0.365608	17.0803	-0.853605	0.0291057	0.00920402		2017-02-16	-29.3548	-0.407632	-29.0043	-0.0466985	0.0257933	0.00815655
2014-02-07	-27.0634	-1.54915	-26.3739	-0.841563	0.03422	0.0114067		2017-02-22	30.993	0.29882	30.6093	-0.0734692	0.0248088	0.00784524
2014-02-07	-1.4818	-0.838064	-1.49907	-0.855348	0.0251682	0.00795889		2017-02-24	-6.75415	-0.123617	-6.66832	-0.037191	0.0192258	0.00607974
2014-02-10	17.7156	-0.350487	17.1861	-0.870632	0.0258918	0.0081877		2017-02-28	7.84799	0.0662001	7.74548	-0.0355219	0.0137402	0.00434504
2014-02-12	-27.1159	-1.64383	-26.3715	-0.879902	0.0303566	0.00959961		2017-03-04	-28.9689	-0.432972	-28.5974	-0.0504772	0.0114914	0.00363389
2014-02-14	-27.3959	-1.58998	-26.6895	-0.864791	0.0280193	0.00886048		2017-03-10	31.2553	0.32135	30.8514	-0.0704373	0.0333022	0.0105311
2014-02-17	-1.68542	-0.842095	-1.70124	-0.857933	0.0299184	0.00946102		2017-03-13	-6.79127	-0.129495	-6.71066	-0.0483271	0.0326364	0.0103205
2014-02-17	-1.68542	-0.842095	-1.70124	-0.857933	0.0299184	0.00946102		2017-03-17	8.23122	0.0685741	8.12063	-0.0411307	0.0130951	0.00414103
2014-02-19	17.3521	-0.389107	16.8846	-0.848444	0.0332824	0.0105248		2017-03-21	-28.8502	-0.399642	-28.5194	-0.0590321	0.0172351	0.00545021
2014-02-25	-27.6874	-1.59223	-26.9655	-0.850915	0.0306596	0.0096954		2017-03-24	30.9737	0.315305	30.5964	-0.0508075	0.0253014	0.00800099
2014-02-27	-1.88319	-0.838506	-1.88451	-0.839833	0.0200059	0.00632643		2017-03-29	-6.49694	-0.0999553	-6.43734	-0.039963	0.0426813	0.013497
2014-03-03	14.5719	-0.40349	14.1105	-0.858101	0.0194107	0.00613821		2017-03-31	8.1539	0.0733343	8.0353	-0.044313	0.0162101	0.00512608
2014-03-11	-1.3834	-0.83103	-1.40835	-0.855994	0.0264795	0.00837356		2017-04-03	-28.8612	-0.417509	-28.4903	-0.0356453	0.0343442	0.0108606
2014-03-14	15.0025	-0.414046	14.5196	-0.889597	0.0207812	0.00657159		2017-04-11	31.353	0.349918	30.9742	-0.0175326	0.0283752	0.00897301
2014-03-19	-27.4707	-1.64643	-26.7041	-0.859452	0.0252506	0.00798494		2017-04-20	7.94681	0.0718821	7.84848	-0.0256827	0.0227602	0.00719742
2014-03-21	-1.92972	-0.903148	-1.85215	-0.825501	0.019198	0.00607094		2017-04-26	31.2761	0.319765	30.9089	-0.0363538	0.0169324	0.0053545
2014-03-24	16.824	-0.369727	16.3237	-0.861574	0.0203275	0.0064281		2017-04-28	-6.6893	-0.121416	-6.62717	-0.0588587	0.0185413	0.00586329
2014-03-28	-27.4579	-1.54958	-26.7512	-0.824051	0.0299571	0.00947326		2017-05-03	-28.8024	-0.375842	-28.4438	-0.0066835	0.0179564	0.00567831
2014-04-01	-1.32965	-0.811701	-1.40386	-0.885945	0.0243494	0.00769995		2017-05-09	-6.36439	-0.104635	-6.29078	-0.0305526	0.0135677	0.00429049
2014-04-10	-28.6005	-1.72895	-27.7804	-0.88615	0.0133337	0.00421648		2017-05-24	-6.41821	-0.0658923	-6.36857	-0.0159298	0.0280281	0.00886327
2014-04-10	14.6021	-0.422126	14.1489	-0.868606	0.0239554	0.00757537		2017-06-07	-28.8114	-0.372486	-28.4693	-0.0203851	0.0263201	0.00832316
2014-04-14	-1.53884	-0.899368	-1.49841	-0.858912	0.0255876	0.00809152		2017-06-13	31.5757	0.356789	31.179	-0.0278632	0.0162037	0.00512407
2014-04-16	15.4776	-0.382038	14.968	-0.883702	0.0274245	0.00867238		2017-06-21	-28.7829	-0.374797	-28.4591	-0.0414278	0.0152765	0.00483084
2014-04-22	-24.9955	-1.50622	-24.3551	-0.850329	0.0290319	0.00918068		2017-06-22	-7.59702	-0.133851	-7.51098	-0.0471504	0.0145905	0.00461391
2014-04-25	-1.64355	-0.870393	-1.65138	-0.878225	0.0309452	0.00978572		2017-06-27	31.1533	0.322138	30.7861	-0.0341832	0.0202378	0.00639974
2014-04-29	16.9817	-0.399104	16.5006	-0.872004	0.0217854	0.00688914		2017-06-29	-30.4798	-0.483641	-30.0829	-0.0743732	0.024966	0.00789494
2014-05-02	-27.4098	-1.63585	-26.6463	-0.852094	0.0225611	0.00713445		2017-07-04	31.226	0.318773	30.853	-0.0430466	0.0283324	0.00895951
2014-05-06	-1.95842	-0.951931	-1.91399	-0.907372	0.017892	0.00565796		2017-07-06	-28.893	-0.382556	-28.5581	-0.037718	0.0188854	0.00597207
2014-05-09	17.0744	-0.294958	16.4757	-0.883434	0.0209423	0.00662253
2014-05-14	-27.2863	-1.6512	-26.5142	-0.858663	0.0214393	0.00677971
2014-05-16	-0.984225	-0.901199	-0.970554	-0.887527	0.00919715	0.00290839
2014-05-20	18.8968	-0.264215	18.2583	-0.890684	0.0215681	0.00682042
2014-05-23	-27.4562	-1.67213	-26.6814	-0.876675	0.0278171	0.00879654
2014-05-27	-1.27915	-0.945948	-1.23992	-0.906615	0.0249704	0.00789633
2014-05-30	18.4597	-0.370261	17.9209	-0.899065	0.0208989	0.00660881
2014-05-30	-1.39583	-0.847586	-1.35855	-0.810298	0.0260455	0.00823632
2014-06-02	-27.7372	-1.69839	-26.9164	-0.855586	0.0268566	0.0084928
2014-06-05	-1.95842	-0.908026	-1.91399	-0.863549	0.0178202	0.00563526
2016-01-19	16.6675	-0.468075	16.1978	-0.929839	0.021726	0.00687037
2016-01-19	-2.95365	-0.937803	-2.90497	-0.889025	0.0219883	0.00695331
2016-01-19	-25.2247	-1.49699	-24.6124	-0.869787	0.0374354	0.0118381
2016-01-21	-1.51177	-0.908046	-1.49731	-0.893575	0.0208849	0.00660439
2016-01-21	-24.7924	-1.49852	-24.2165	-0.90884	0.0234244	0.00740744
2016-01-22	12.5406	-0.539501	12.1961	-0.879497	0.0136902	0.00432922
2016-01-26	-2.184	-0.939762	-2.16702	-0.922763	0.0273912	0.00866186
2016-01-27	-24.9819	-1.51515	-24.3881	-0.907022	0.0253146	0.00800518
2016-01-29	13.6541	-0.566379	13.284	-0.931316	0.0229973	0.0072724
2016-02-01	-24.6342	-1.47359	-24.0508	-0.876351	0.0154512	0.00488611
2016-02-03	-1.3467	-0.931763	-1.35248	-0.937543	0.0235013	0.00743176
2016-02-05	18.8429	-0.432381	18.3524	-0.913619	0.0215345	0.00680979
2016-02-08	-24.9388	-1.53026	-24.3464	-0.923609	0.0249795	0.00789923
2016-02-10	-1.74971	-0.926735	-1.72726	-0.90427	0.0169147	0.00534889
2016-02-11	-24.7321	-1.52209	-24.153	-0.929224	0.0315868	0.00998861
2016-02-16	-2.29484	-0.933266	-2.25334	-0.891717	0.00689358	0.00217994
2016-02-18	-2.73716	-0.938456	-2.70816	-0.909404	0.0250686	0.00792738
2016-02-25	-25.4883	-1.53409	-24.8337	-0.863431	0.0123373	0.00390139
2016-02-26	16.9013	-0.449971	16.4528	-0.890872	0.0181904	0.00575229
2016-02-26	-1.65254	-0.894501	-1.62581	-0.867748	0.0268913	0.00850378
2016-03-01	-25.8773	-1.52034	-25.2406	-0.867675	0.0261946	0.00828347
2016-03-08	-1.75687	-0.909802	-1.72712	-0.880031	0.0194594	0.0061536
2016-03-10	18.8888	-0.435176	18.4195	-0.895529	0.030987	0.00979896
2016-03-15	-3.11226	-0.956283	-3.04897	-0.892859	0.0247356	0.00782208
2016-03-17	14.9566	-0.496982	14.5504	-0.89704	0.0353395	0.0111753
2016-03-18	-24.6625	-1.48812	-24.0742	-0.885827	0.0258235	0.00816611
2016-03-18	-1.97217	-0.942763	-1.92701	-0.897557	0.0257218	0.00813396
2016-03-22	18.1926	-0.548599	17.817	-0.917288	0.0402367	0.012724
2016-03-24	-1.40515	-0.927385	-1.37273	-0.894942	0.0168889	0.00534074
2016-03-25	13.6931	-0.523552	13.3234	-0.888062	0.0201863	0.00638346
2016-03-31	-24.9119	-1.51999	-24.2824	-0.875321	0.0255691	0.00808566
2016-04-01	-1.88006	-0.908168	-1.85001	-0.878097	0.0193441	0.00611715
2016-04-05	-2.73356	-0.958599	-2.66978	-0.894712	0.0267579	0.0084616
2016-04-07	10.2507	-0.577103	9.9226	-0.901705	0.0311159	0.00983972
2016-04-08	-24.8101	-1.69147	-24.0592	-0.922674	0.0256148	0.0081001
2016-04-11	-2.01034	-0.934702	-1.96416	-0.888477	0.011691	0.00369702
2016-04-13	-24.8427	-1.6848	-24.0986	-0.922963	0.0296867	0.00938774
2016-04-15	-2.34971	-0.951962	-2.3053	-0.907489	0.0221719	0.00701137
2016-04-19	-25.3507	-1.65462	-24.6156	-0.901542	0.0228999	0.0072416
2016-04-21	15.6212	-0.437214	15.142	-0.908859	0.0247172	0.00781627
2016-04-22	-4.31388	-1.02229	-4.19456	-0.902572	0.0198704	0.00628357
2016-04-25	-25.7468	-1.6599	-24.9848	-0.87897	0.0214449	0.00678149
2016-04-28	9.68724	-0.602633	9.37156	-0.915084	0.0256142	0.00809992
2016-05-03	-25.3295	-1.62729	-24.5697	-0.849176	0.0286872	0.00907168
2016-05-03	-1.23062	-0.87505	-1.22395	-0.868379	0.0224535	0.00710042
2016-05-09	-2.79733	-0.919298	-2.72349	-0.84532	0.0288726	0.00913031
2016-05-10	14.8674	-0.398281	14.4204	-0.838595	0.0391278	0.0123733
2016-05-12	13.4371	-0.442238	13.0008	-0.87248	0.0200014	0.00632499
2016-05-12	-26.0301	-1.62336	-25.2704	-0.844585	0.0230633	0.00729326
2016-05-17	12.7596	-0.453986	12.3687	-0.83976	0.0325305	0.0102871
2016-05-18	-1.69767	-0.896012	-1.66177	-0.860083	0.0181569	0.0057417
2016-05-19	-26.2738	-1.62838	-25.511	-0.846245	0.0216617	0.00685005
2016-05-25	-1.45171	-0.889612	-1.42396	-0.861846	0.0224614	0.00710292
2016-05-27	-2.49227	-0.902737	-2.41825	-0.828598	0.0307735	0.00973143
2016-05-30	-25.0186	-1.58041	-24.3067	-0.851327	0.0197126	0.00623369
2016-06-01	-25.9381	-1.60171	-25.1937	-0.838685	0.0172705	0.00546142
2016-06-04	-24.5643	-1.55952	-23.8777	-0.856757	0.037929	0.0119942
2016-06-06	-1.35416	-0.873071	-1.3469	-0.865815	0.0274036	0.00866579
2016-06-08	-3.2732	-0.939433	-3.17793	-0.843942	0.0154047	0.00487139
2016-06-09	17.6429	-0.316819	17.1057	-0.844577	0.0229613	0.00726101
2016-06-13	-25.6449	-1.6147	-24.8716	-0.822342	0.0223441	0.00706581
2016-06-16	-1.62315	-0.9081	-1.58881	-0.873734	0.0295131	0.00933288
2016-06-20	16.4369	-0.372359	15.9355	-0.865527	0.0265911	0.00840886
2016-06-23	-1.90361	-0.872227	-1.87633	-0.84491	0.0183233	0.00579432
2016-06-24	-24.8835	-1.56725	-24.1879	-0.854977	0.0136414	0.0043138
2016-06-28	18.5954	-0.281262	17.985	-0.880384	0.011502	0.00363726
2016-06-29	-4.18507	-0.947445	-4.07868	-0.84071	0.0153306	0.00484797
2016-07-01	-25.7241	-1.57227	-24.9974	-0.827536	0.00990378	0.00313185
2016-07-06	-3.75375	-0.852651	-3.74133	-0.840193	0.0211573	0.00669053
2016-07-07	12.8752	-0.782265	12.7574	-0.898516	0.0277042	0.00923474
2016-07-07	-30.6538	-1.19715	-30.359	-0.893387	0.0295868	0.00935618
2016-07-07	12.9032	-0.773065	12.7877	-0.887012	0.0447833	0.0141617
2016-07-12	-30.7303	-1.17553	-30.3962	-0.831144	0.0112332	0.00355226
2016-07-14	16.7938	-0.70655	16.5982	-0.898748	0.0280385	0.00886654
2016-07-14	-30.5177	-1.21946	-30.1969	-0.888912	0.0259314	0.00820023
2016-07-21	-2.54158	-0.908761	-2.50114	-0.868252	0.019478	0.00615947
2016-07-25	17.9231	-0.665246	17.6945	-0.889667	0.0121708	0.00384874
2016-07-27	-25.5849	-1.19393	-25.2853	-0.8868	0.0227648	0.00719887
2016-07-29	-2.69935	-0.88769	-2.68549	-0.873802	0.0169115	0.00534789
2016-08-03	15.2324	-0.668357	15.0342	-0.863466	0.0373092	0.0117982
2016-08-11	-3.75249	-0.897196	-3.73554	-0.8802	0.0209058	0.00661099
2016-08-16	17.2429	-0.675025	17.0197	-0.894239	0.012527	0.00396138
2016-08-19	-30.4875	-1.28296	-30.1071	-0.891101	0.0230661	0.00729415
2016-08-20	-1.42	-0.881152	-1.42298	-0.884135	0.0134388	0.00424971
2016-08-22	16.5772	-0.652424	16.3563	-0.869663	0.0181021	0.00572439
2016-08-23	-30.7646	-1.30276	-30.353	-0.87859	0.0253028	0.00800143
2016-08-25	-2.5325	-0.897485	-2.49984	-0.864769	0.0170241	0.00538348
2016-08-30	17.4142	-0.629994	17.1785	-0.861511	0.0173353	0.00548189
2016-08-31	-30.7836	-1.28255	-30.3921	-0.879063	0.0314809	0.00995513
2016-09-01	-1.46278	-0.869758	-1.466	-0.872972	0.0188233	0.00595244
2016-09-06	-25.7875	-1.19486	-25.4594	-0.858448	0.0161876	0.00511896
2016-09-07	-2.11924	-0.879596	-2.11134	-0.871688	0.0199274	0.00630161
2016-09-07	13.9488	-0.699075	13.7904	-0.855177	0.0194744	0.00615836
2016-09-13	-2.98623	-0.910797	-2.94008	-0.86455	0.0236154	0.00746784
2016-09-15	16.5816	-0.666532	16.3711	-0.873446	0.0213492	0.00675122
2016-09-19	-2.71191	-0.901581	-2.6561	-0.84567	0.0212189	0.00671
2016-09-21	12.4383	-0.712669	12.2665	-0.882229	0.0154708	0.00489229
2016-09-23	-3.37028	-0.892689	-3.32657	-0.848863	0.015752	0.00498121
2016-09-27	-30.6069	-1.32682	-30.1886	-0.895824	0.0173156	0.00547568
2016-09-30	12.0106	-0.74638	11.8732	-0.882055	0.0193974	0.00613401
2016-10-01	-2.19117	-0.893954	-2.1606	-0.863337	0.0194544	0.00615202
2016-10-03	-25.9773	-1.22035	-25.6273	-0.861424	0.0113033	0.00357442
2016-10-05	-3.59588	-0.901714	-3.55001	-0.855712	0.0221428	0.00700216
2016-10-11	-24.6522	-1.20147	-24.3185	-0.859747	0.0183418	0.00580018
2016-10-12	-3.86263	-0.927754	-3.82191	-0.886917	0.026903	0.00850747
2016-10-15	16.9988	-0.6701	16.7828	-0.882311	0.0290819	0.00919649
2016-10-18	-24.9524	-1.18792	-24.6317	-0.859373	0.0202724	0.00641068
2016-10-18	-3.73907	-0.93867	-3.69459	-0.894065	0.0271182	0.00857553
2016-10-19	11.5995	-0.727407	11.4506	-0.874495	0.0147855	0.00467559
2016-10-20	11.8098	-0.680264	11.6191	-0.868631	0.020367	0.0064406
2016-10-24	-25.3829	-1.20724	-25.0604	-0.87672	0.0352565	0.0111491
2016-10-25	-25.1079	-1.19647	-24.7792	-0.859674	0.0305236	0.00965242
2016-10-26	-3.84482	-0.896661	-3.81142	-0.863166	0.0215935	0.00682846
2016-11-01	12.6848	-0.70167	12.4966	-0.887311	0.0238174	0.00753173
2016-11-02	-26.6882	-1.27045	-26.3055	-0.877678	0.0220886	0.00698503
2016-11-04	-2.93709	-0.873534	-2.91578	-0.852187	0.0188857	0.00597219
2016-11-08	15.5247	-0.667034	15.318	-0.87049	0.0182739	0.00577871
2016-11-12	-5.286	-0.929242	-5.25068	-0.893765	0.0057109	0.00180595
2016-11-14	12.6334	-0.691581	12.4511	-0.87147	0.0196463	0.00621271
2016-11-16	-4.85386	-0.894935	-4.79644	-0.837282	0.0215046	0.00680034
2016-11-16	-25.7596	-1.19836	-25.427	-0.857365	0.0153858	0.00486542
2016-11-21	-1.47308	-0.892799	-1.4554	-0.875105	0.0109839	0.00347343
2016-11-22	-1.97601	-0.88735	-1.94433	-0.855636	0.0209525	0.00662577
2016-11-25	13.8274	-0.719424	13.6588	-0.885671	0.0396693	0.0125445
2016-12-01	-5.6878	-0.92291	-5.62064	-0.855427	0.0208804	0.00660295
2016-12-02	11.8116	-0.72273	11.6335	-0.898659	0.0301343	0.00952932
2016-12-07	-26.372	-1.2228	-26.0234	-0.86509	0.0342465	0.0108297
2016-12-08	-1.9368	-0.867458	-1.91776	-0.848397	0.0207789	0.00657086
2016-12-09	10.6268	-0.714584	10.4567	-0.882702	0.00529612	0.00167478
2016-12-13	-1.86539	-0.873773	-1.86095	-0.869327	0.0196033	0.00619912
2016-12-14	17.4358	-0.64724	17.1844	-0.89422	0.0224784	0.0071083
2016-12-16	-25.327	-1.18774	-24.9938	-0.846258	0.0179554	0.005678
2016-12-20	15.0242	-0.665837	14.8167	-0.870101	0.0259349	0.00820132
2016-12-22	-1.57917	-0.864234	-1.59124	-0.876307	0.0311222	0.0098417
2017-01-06	-2.69446	-0.823827	-2.69414	-0.82351	0.0163429	0.00516808
2017-01-09	-1.87161	-0.880311	-1.85971	-0.868396	0.0288291	0.00911656
2017-01-10	-25.3914	-1.18441	-25.0594	-0.844135	0.0213002	0.00673572
2017-01-10	17.0571	-0.681024	16.8591	-0.875579	0.0166241	0.00525701
2017-01-11	-4.68962	-0.925321	-4.62235	-0.857793	0.0210038	0.00664197
2017-01-12	13.3355	-0.692114	13.1437	-0.881226	0.0281882	0.00891388
2017-01-12	-3.95482	-0.901908	-3.92491	-0.871903	0.0203897	0.00644779
2017-01-17	-25.962	-1.19762	-25.6463	-0.873904	0.0238926	0.00755549
2017-01-17	14.2626	-0.705406	14.0876	-0.877782	0.020995	0.00663921
2017-01-20	-25.5707	-1.17299	-25.2552	-0.849607	0.0207097	0.00654897
2017-01-23	17.9599	-0.619332	17.6987	-0.875814	0.0213593	0.00675441
2017-01-25	-26.162	-1.17796	-25.8407	-0.848422	0.0363472	0.011494
2017-01-26	-4.01816	-0.899078	-3.97819	-0.85899	0.024397	0.00771499
2017-01-30	17.9684	-0.643043	17.7408	-0.866483	0.0221368	0.00700028
2017-01-31	-25.9451	-1.16767	-25.6702	-0.885773	0.0145771	0.00460969
2017-02-01	-1.86198	-0.854975	-1.86415	-0.857149	0.0305904	0.00967354
2017-02-07	17.1021	-0.641026	16.8618	-0.877174	0.0116028	0.00366913
2017-02-07	-25.9548	-1.18202	-25.6471	-0.866456	0.022774	0.00720179
2017-02-07	-1.56137	-0.872216	-1.54534	-0.856167	0.0206108	0.0065177
2017-02-14	-25.3202	-1.16224	-25.0348	-0.869718	0.0246825	0.0078053
2017-02-21	-2.16815	-0.893489	-2.1403	-0.86561	0.0188073	0.00594738
2017-02-22	17.1373	-0.677192	16.9283	-0.882598	0.022769	0.00720019
2017-02-24	-25.4395	-1.16908	-25.1443	-0.866594	0.030932	0.00978156
2017-02-27	-2.74919	-0.863073	-2.73765	-0.851515	0.0168463	0.00532728
2017-02-28	13.4855	-0.72526	13.3401	-0.868598	0.0226586	0.00716527
2017-03-03	-26.3447	-1.18681	-26.0365	-0.870712	0.0221917	0.00701763
2017-03-07	-4.24351	-0.871972	-4.23346	-0.86189	0.0175125	0.00553795
2017-03-09	11.7211	-0.763208	11.5985	-0.884246	0.0166873	0.00527699
2017-03-13	-2.57845	-0.859146	-2.59473	-0.87546	0.0290382	0.00918269
2017-03-15	-25.2898	-1.12795	-25.0153	-0.846565	0.0209978	0.00664009
2017-03-16	17.6116	-0.646102	17.3911	-0.862659	0.0109494	0.00346252
2017-03-17	-4.64159	-0.908907	-4.58746	-0.854577	0.0228502	0.00722587
2017-03-21	-25.6305	-1.15932	-25.3441	-0.865689	0.0140459	0.00444169
2017-03-24	18.0391	-0.67958	17.8489	-0.866324	0.0287285	0.00908474
2017-03-24	-1.62898	-0.846561	-1.63741	-0.855001	0.019778	0.00625434
2017-03-27	17.0268	-0.690116	16.8533	-0.860572	0.0113266	0.00358177
2017-03-29	-25.3411	-1.12049	-25.0756	-0.848378	0.0344507	0.0108943
2017-03-30	-1.22862	-0.859631	-1.24834	-0.879362	0.019985	0.00631982
2017-04-04	-2.64074	-0.836309	-2.66389	-0.859497	0.0223647	0.00707233
2017-04-04	-25.3716	-1.12342	-25.0905	-0.835236	0.0236027	0.00746381
2017-04-05	12.6656	-0.718099	12.5153	-0.866453	0.0159615	0.00504747
2017-04-07	-26.2069	-1.13813	-25.914	-0.837689	0.0206087	0.00651703
2017-04-10	-1.87785	-0.845767	-1.87593	-0.843844	0.0237949	0.00752462
2017-04-19	12.6014	-0.693187	12.4205	-0.871709	0.022525	0.00712303
2017-04-19	-2.57085	-0.849451	-2.5665	-0.845086	0.022238	0.00703228
2017-04-25	-1.85031	-0.830078	-1.86227	-0.84206	0.0199395	0.00630544
2017-04-25	-25.3295	-1.13874	-25.0488	-0.851036	0.0287711	0.00909823
2017-04-27	-1.50981	-0.855469	-1.50617	-0.851826	0.0151396	0.00478756
2017-05-05	13.6203	-0.66251	13.4379	-0.842401	0.0119998	0.00379467
2017-05-08	-4.74742	-0.886796	-4.71296	-0.852197	0.0131099	0.00414571
2017-05-10	-3.02383	-0.918714	-2.96114	-0.855896	0.0198129	0.00626538
2017-05-25	-1.48189	-0.865459	-1.47324	-0.856809	0.0185881	0.00587807
2017-05-30	-27.0311	-1.12483	-26.7477	-0.833881	0.0206717	0.00653697
2017-06-06	-25.6087	-1.16155	-25.3131	-0.858455	0.0368635	0.0116572
2017-06-12	16.5977	-0.617338	16.3735	-0.837774	0.0211541	0.00668952
2017-06-13	17.4452	-0.648895	17.2246	-0.865635	0.0244376	0.00772784
2017-06-26	-25.6692	-1.14914	-25.3654	-0.837672	0.0189332	0.00598721
2017-06-28	17.6636	-0.671101	17.453	-0.877824	0.0209232	0.00661649
2017-06-30	-0.946318	-0.87986	-0.940337	-0.873879	0.0278527	0.00880779
2017-07-03	-0.592357	-0.874397	-0.597489	-0.879528	0.021928	0.00693423
2017-07-05	-25.9583	-1.14544	-25.6692	-0.848971	0.0275769	0.00872059
2017-07-07	17.5066	-0.660767	17.3021	-0.861601	0.021142	0.00668567
2017-07-10	-1.07088	-0.859082	-1.06024	-0.848436	0.0391432	0.0123782

## Sheet: SI 3_ETFs
Table SI 3. Empirical transfer function (ETF) applied during this study with x: intercepts of the equilibration and heated gas lines and y: theoretical equilibrium value for Δ47 at the corresponding equilibration temperature.
	ETF	period of application
(a)	y=1.1383*x + 0.9406	2013-03-01
(b)	y=1.1382*x + 0.9406	2013-03-04
(c)	y=1.1431*x + 0.9406	2013-03-05
(d)	y=1.1444*x + 0.9406	2013-03-07
(e)	y=1.1376*x + 0.9406	2013-03-08
(f)	y=1.1418*x + 0.9406	2013-03-11
(g)	y=1.1519*x + 0.9408	12./13.03.2013
(h)	y=1.1572*x + 0.9408	2013-03-15
(i)	y=1.1590*x + 0.9408	2013-03-18
(j)	y=1.1730*x + 0.9410	from 19.03.2013 to 16.05.2013
(k)	y=1.2155*x + 0.9446	2013-07-01
(l)	y=1.1962*x + 0.9443	2013-07-10
(m)	y=1.1916*x + 0.9443	2013-07-13
(n)	y=1.2332*x + 0.9449	2013-07-22
(o)	y=1.1211*x + 0.9584	December 2013
(p)	y=1.0879*x + 0.9678	April/May 2014
(q)	y=1.1050*x + 1.0213	from 19.01.2016 to 29.04.2016
(r)	y=1.1192*x +0.9813	from 03.05.2016 to 13.07.2016
(s)	y=1.0823*x +0.9712	from 13.07.2016 to 22.12.2016
(t)	y=1.0988*x +0.9731	from 06.01.2017 to 10.07.2017

## Sheet: SI 4_Standards
Table SI 4. Measured isotopic compositions (δ47, Δ47, δ13C and δ18O values in ‰) of standard materials. Each day 2-3 in-house carbonate standard materials were measured: Carrara marble, Arctica islandica ("MuStd", well-homogenized shell material of an aragonitic cold water bivalve) as well as ETH_1 and ETH_3.
Date	Sample ID	Sample size	δ13C	δ18O	δ47	Δ47, raw	StDev Δ47	SE Δ47	Δ47, absolute
		[mg]	[‰, VPDB]	[‰, VSMOW]	[‰]	[‰]	[‰]	[‰]	[‰]
2013-02-28	MuStd	8.95	1.67124	34.3473	22.6061	0.103253	0.0271542	0.00858691	0.675526
2013-03-01	Carrara	7.079	2.0308	28.3008	16.9641	-0.249726	0.0220229	0.00696425	0.389339
2013-03-01	Carrara	7.492	2.00837	28.425	17.0476	-0.268057	0.0291488	0.00921766	0.366819
2013-03-04	Carrara	5.19	2.00587	28.5523	17.1706	-0.269874	0.0271731	0.0085929	0.362371
2013-03-04	Carrara	4.61	2.04403	28.4379	17.0901	-0.273236	0.0266831	0.00843795	0.360139
2013-03-05	Carrara	7.21	2.02548	28.6527	17.3032	-0.257043	0.016706	0.00528291	0.371614
2013-03-05	Carrara	7.21	1.99211	28.6344	17.2144	-0.294296	0.0245637	0.00776774	0.330798
2013-03-07	Carrara	7.96	2.05885	28.6232	17.3151	-0.248455	0.0298256	0.00943167	0.382462
2013-03-07	Carrara	6.88	2.01362	28.4791	17.0916	-0.282985	0.0192827	0.00609773	0.347369
2013-03-08	Carrara	8.19	2.02041	28.5693	17.2038	-0.267882	0.0351856	0.0111267	0.370193
2013-03-08	Carrara	6.82	1.99568	28.656	17.2438	-0.290063	0.026713	0.0084474	0.34418
2013-03-11	Carrara	8.13	2.00902	28.6063	17.2529	-0.244977	0.0181854	0.00575071	0.393027
2013-03-15	Carrara	7.27	2.03141	28.8046	17.4662	-0.251732	0.0229287	0.00725069	0.378935
2013-03-15	Carrara	9.1	2.02456	28.7592	17.3942	-0.271252	0.0294496	0.00931279	0.357747
2013-05-07	Carrara	7.17	1.98554	28.9816	17.4381	-0.270085	0.0182263	0.00576367	0.384321
2013-05-07	Carrara	6.6	2.00997	28.6786	17.1273	-0.299019	0.0289656	0.00915971	0.355887
2013-05-10	MuStd	6.65	1.62528	33.3018	22.2071	0.0659254	0.0366409	0.0115869	0.693992
2013-05-10	Carrara	6.4	1.95093	28.3073	16.6894	-0.304872	0.0150602	0.00476245	0.356777
2013-05-13	MuStd	8.6	1.67488	33.4305	22.4113	0.112311	0.0253614	0.00801998	0.744785
2013-05-13	Carrara	6.85	1.9803	28.873	17.3006	-0.292646	0.0318941	0.0100858	0.360293
2013-05-16	MuStd	8.1	1.66688	33.2747	22.2397	0.0845525	0.0215966	0.00682945	0.715263
2013-05-17	MuStd	10.85	1.70517	33.4165	22.4118	0.0762748	0.0253051	0.00800218	0.702505
2013-07-01	MuStd	9.4	1.73749	34.1873	23.5099	0.207768	0.0168087	0.00531537	0.706047
2013-11-22	Carrara	4.6	1.80946	29.3863	18.0428	-0.203332	0.030454	0.0096304	0.364546
2013-11-22	MuStd	4	1.39898	34.3313	23.5075	0.244111	0.0217435	0.00687591	0.734457
2013-11-23	Carrara	4.78	1.8722	29.3498	18.0767	-0.194095	0.0267214	0.00845006	0.374085
2013-11-23	Carrara	4.86	1.81962	29.2803	17.9599	-0.18962	0.0195529	0.00618317	0.381917
2013-11-25	Carrara	4.36	1.8172	29.3449	18.0375	-0.174988	0.0244049	0.00771751	0.396452
2013-11-25	Carrara	5.26	1.79331	29.3312	17.9801	-0.194821	0.0307398	0.00972078	0.375599
2013-11-26	Carrara	4.99	1.82	29.3089	18.0218	-0.159762	0.0332	0.0104988	0.4139
2013-11-26	Carrara	5.48	1.86	29.3685	18.0965	-0.178625	0.0352	0.0111312	0.390953
Date	Sample ID	Sample size	δ13C	δ18O	δ47, raw	Δ47, raw	δ47, bc	Δ47, bc	StDev Δ47, bc	SE Δ47, bc	Δ47, absolute
		[mg]	[‰, VPDB]	[‰, VSMOW]	[‰]	[‰]	[‰]	[‰]	[‰]	[‰]	[‰]
2014-03-25	ETH_3	6.92	-1.51016	1.67023	18.2676	0.17841	17.7618	-0.318466	0.0248724	0.00786535	0.690331
2014-03-25	ETH_1	6.65	-2.10031	1.95931	17.5235	-0.227944	17.0355	-0.707344	0.0171731	0.0054306	0.267259
2014-03-26	ETH_1	7.11	-2.07518	1.89245	17.4551	-0.256583	16.996	-0.707699	0.0201468	0.00637099	0.266873
2014-03-26	ETH_3	7.56	-1.79372	1.60677	17.937	0.204238	17.4091	-0.314462	0.0150156	0.00474835	0.694687
2014-03-27	MuStd	5.85	2.95869	1.33414	23.1646	0.331118	22.5481	-0.271609	0.0204726	0.00647402	0.741308
2014-03-27	Carrara	5.65	-1.5922	1.77726	18.0316	-0.072524	17.5021	-0.59261	0.0286843	0.00907078	0.392082
2014-03-28	ETH_3	5.86	-1.63498	1.62037	18.0616	0.15146	17.5782	-0.323478	0.0347155	0.010978	0.684879
2014-03-28	MuStd	5.92	3.26605	1.41832	23.6237	0.386594	22.9227	-0.298526	0.0337291	0.0106661	0.712024
2014-03-31	ETH_3	6.38	-1.59289	1.61581	18.1685	0.217788	17.6191	-0.321926	0.0215126	0.00680288	0.686566
2014-04-01	MuStd	6.45	3.27136	1.45123	23.6185	0.344459	22.9383	-0.320266	0.0165116	0.00522144	0.688373
2014-04-02	Carrara	5.32	-1.61917	1.7891	18.0028	-0.0847205	17.4626	-0.615346	0.0214265	0.00677566	0.367347
2014-04-11	MuStd	5.33	3.32286	1.54406	23.787	0.367577	23.1254	-0.278884	0.0113054	0.00357507	0.733393
2014-04-14	ETH_3	5.59	-1.66484	1.62182	18.0513	0.170368	17.5367	-0.335164	0.0198977	0.0062922	0.672165
2016-04-08	ETH_1	6	-2.01107	1.95217	17.6384	-0.199326	17.076	-0.751924	0.0307771	0.00973256	0.259424
2016-04-09	ETH_3	4	-1.67914	1.58415	18.0447	0.214777	17.4636	-0.356173	0.0239788	0.00758278	0.69671
2016-04-10	MuStd	5	2.96117	1.44051	23.3067	0.365248	22.6025	-0.323122	0.0266892	0.00843986	0.73323
2016-04-10	Carrara	4	-1.60786	1.89332	18.1144	-0.0867323	17.5348	-0.656031	0.0189207	0.00598325	0.365381
2016-04-12	ETH_3	4	-1.5605	1.57059	18.1579	0.217854	17.5835	-0.346446	0.0217331	0.0068726	0.707458
2016-04-13	MuStd	4.7	3.29063	1.47337	23.7184	0.401263	22.9724	-0.327764	0.0306931	0.00970599	0.7281
2016-04-14	Carrara	4.3	-1.58864	1.8894	18.1443	-0.0732489	17.5717	-0.635556	0.0183436	0.00580077	0.388005
2016-04-16	Carrara	4	-1.54844	1.90545	18.2394	-0.0364325	17.6784	-0.587396	0.0288145	0.00911194	0.44122
2016-04-16	ETH_3	5	-1.80409	1.61065	17.9133	0.187645	17.3567	-0.359274	0.0234268	0.00740819	0.693283
2016-04-17	ETH_3	4	-1.78349	1.55656	17.8601	0.166413	17.3093	-0.374803	0.0221959	0.00701895	0.676124
2016-04-18	ETH_1	4	-1.83295	1.89262	17.806	-0.159383	17.2393	-0.716065	0.0214308	0.00677702	0.299046
2016-04-19	MuStd	7	3.23775	1.50826	23.6414	0.346085	22.9048	-0.373753	0.0283573	0.00896736	0.677285
2016-04-20	ETH_3	6	-1.64585	1.57647	18.0486	0.191991	17.4936	-0.353273	0.0212082	0.00670662	0.699914
2016-04-22	Carrara	4	-1.50712	1.90344	18.2381	-0.0779516	17.6759	-0.630016	0.0321767	0.0101752	0.394127
2016-04-23	ETH_3	5	-1.66574	1.61435	18.0831	0.209691	17.5121	-0.351263	0.0235187	0.00743726	0.702134
2016-04-24	MuStd	5	3.20969	1.52602	23.6462	0.362292	22.9131	-0.354205	0.029144	0.00921613	0.698884
2016-04-26	Carrara	5	-1.51306	1.90931	18.2527	-0.0631171	17.6587	-0.646364	0.0206186	0.00652016	0.376063
2016-04-26	MuStd	6	3.33226	1.5261	23.7938	0.381882	23.053	-0.342012	0.0162121	0.00512673	0.712357
2016-04-28	ETH_1	4.3	-2.13437	1.90379	17.4847	-0.177946	16.9279	-0.725088	0.0375928	0.0118879	0.289076
2016-05-20	MuStd	5	2.96864	1.40123	23.5832	0.403057	22.8752	-0.288866	0.0245007	0.00774781	0.726988
2016-05-21	ETH_1	5	-2.02494	1.97117	17.9207	-0.188618	17.4089	-0.691317	0.0168979	0.00534357	0.276547
2016-05-21	Carrara	5	-1.66021	1.93908	18.3877	-0.0714837	17.8322	-0.616924	0.0212162	0.00670917	0.35981
2016-05-22	ETH_3	4	-1.83243	1.62428	18.1812	0.204212	17.6638	-0.304075	0.022846	0.00722453	0.709965
2016-05-24	MuStd	5	3.17469	1.54462	23.9517	0.415797	23.2258	-0.293425	0.0155197	0.00490775	0.721885
2016-05-25	Carrara	4	-1.6461	1.97383	18.4366	-0.0713024	17.9099	-0.58851	0.0205765	0.00650686	0.391612
2016-05-25	ETH_3	4.8	-1.76874	1.62125	18.269	0.228267	17.7266	-0.304548	0.0259159	0.00819531	0.709436
2016-05-27	Carrara	5.4	-1.73464	1.9591	18.4094	0.00662349	17.8187	-0.57348	0.0205663	0.00650364	0.408436
2016-05-28	MuStd	4.2	3.1967	1.51044	23.9356	0.410521	23.2437	-0.265516	0.0174881	0.00553023	0.753122
2016-05-28	ETH_1	5.7	-2.18652	2.0263	17.8186	-0.176972	17.288	-0.698118	0.0258352	0.00816981	0.268934
2016-05-29	ETH_3	5.5	-1.8486	1.6767	18.2094	0.197964	17.6817	-0.320373	0.0276575	0.00874606	0.691724
2016-05-29	MuStd	4.88	3.13379	1.55911	23.9103	0.403113	23.2256	-0.265874	0.0197257	0.00623782	0.752721
2016-05-30	ETH_3	5.11	-1.71024	1.69974	18.3945	0.216289	17.8472	-0.321198	0.0214208	0.00677386	0.6908
2016-05-30	ETH_1	6.2	-2.15759	1.89244	17.7171	-0.177509	17.1974	-0.68812	0.0339787	0.010745	0.280125
2016-12-12	Carrara	6.5	-1.81166	1.9667	17.9478	-0.375435	17.6997	-0.619168	0.0157687	0.00498651	0.370011
2016-12-13	MuStd	5.6	3.09184	1.53823	23.4824	0.0475844	23.1495	-0.277709	0.0189289	0.00598584	0.739589
2016-12-14	Carrara	4.8	-1.78913	1.94668	18	-0.327965	17.7221	-0.600806	0.024258	0.00767105	0.389885
2016-12-14	MuStd	4.3	3.02508	1.55065	23.4018	0.0247208	23.0776	-0.292115	0.016723	0.00528827	0.723997
2016-12-15	Carrara	6.7	-1.47461	1.98642	18.393	-0.301193	18.1028	-0.586029	0.0202557	0.00640543	0.405879
2016-12-15	ETH_3	7.2	-1.97021	1.65844	17.793	-0.0694327	17.5486	-0.309502	0.0187733	0.00593663	0.705178
2016-12-18	Carrara	7.4	-2.05459	1.97925	17.6744	-0.408018	17.4467	-0.631744	0.0188601	0.00596408	0.356399
2016-12-20	Carrara	7.3	-2.18199	1.97671	17.5347	-0.412815	17.3095	-0.634033	0.0154508	0.00488598	0.353922
2016-12-21	Carrara	6.1	-2.12298	1.9555	17.614	-0.374751	17.3472	-0.636776	0.0290315	0.00918057	0.350953
2017-01-25	Carrara	7.2	-1.79414	1.97873	18.0165	-0.337404	17.7588	-0.590529	0.0179279	0.00566929	0.393236
2017-01-25	Carrara	6.7	-1.83466	1.95779	17.893	-0.397222	17.6784	-0.607978	0.0190342	0.00601915	0.374064
2017-01-26	MuStd	8.1	3.03412	1.55357	23.4107	0.0214923	23.073	-0.308491	0.0218425	0.00690721	0.703137
2017-01-27	Carrara	8	-1.70603	1.94353	18.0613	-0.349499	17.8003	-0.605785	0.0143622	0.00454172	0.376473
2017-01-27	Carrara	6.6	-1.74919	1.96122	18.0183	-0.364644	17.7638	-0.614628	0.0166029	0.00525031	0.366757
2017-01-28	MuStd	5.2	2.91091	1.49115	23.2531	0.0525608	22.8858	-0.3064	0.0207686	0.00656761	0.705434
2017-01-29	Carrara	7	-1.70944	1.97771	18.0846	-0.355989	17.8313	-0.604701	0.0187629	0.00593335	0.377664
2017-01-29	Carrara	6.4	-1.76539	1.94625	17.9546	-0.396181	17.7058	-0.640554	0.0241199	0.00762738	0.338269
2017-01-30	MuStd	5.6	3.02818	1.55462	23.4192	0.0347285	23.0823	-0.294508	0.0161554	0.0051088	0.7185
2017-01-30	Carrara	7.2	-1.82097	1.9657	17.9374	-0.375138	17.6899	-0.618178	0.0242201	0.00765908	0.362856
2017-02-01	ETH_3	6.4	-2.08274	1.62595	17.6853	-0.0289731	17.4058	-0.303639	0.019618	0.00620375	0.708467
2017-02-02	MuStd	7.6	3.04522	1.51171	23.3507	-0.00814587	23.0396	-0.312135	0.015938	0.00504002	0.699133
2017-02-06	Carrara	6.4	-1.8112	1.95165	17.9776	-0.332144	17.7387	-0.566715	0.0245262	0.00775585	0.419403
2017-02-14	ETH_3	6.4	-1.82461	1.66564	17.939	-0.0816109	17.705	-0.311455	0.0251927	0.00796664	0.69988
2017-02-14	ETH_3	7.2	-1.79467	1.68669	17.9659	-0.105937	17.7239	-0.343552	0.0254315	0.00804215	0.664612
2017-02-16	Carrara	7.3	-1.75808	1.95932	17.9921	-0.379489	17.7442	-0.622958	0.0241821	0.00764706	0.357604
2017-02-16	ETH_3	6.2	-1.84528	1.67027	17.9121	-0.0913046	17.6686	-0.330448	0.012901	0.00407967	0.67901
2017-02-16	Carrara	4.5	-1.90568	1.90294	17.8331	-0.330942	17.5654	-0.593812	0.0352512	0.0111474	0.389629
2017-02-17	MuStd	5.2	3.02612	1.51374	23.3319	-0.00914704	23.027	-0.307126	0.025934	0.00820105	0.704636
2017-02-18	Carrara	5.1	-1.77797	1.93509	17.9818	-0.346055	17.7006	-0.622212	0.0187544	0.00593065	0.358424
2017-02-18	Carrara	5.7	-1.81071	1.92683	17.9207	-0.364718	17.6819	-0.599253	0.0222055	0.00702199	0.38365
2017-02-19	MuStd	5.8	3.09685	1.54688	23.4735	0.0254012	23.1451	-0.295414	0.0210627	0.00666062	0.717505
2017-02-19	Carrara	5.7	-1.81556	1.94786	17.9389	-0.362145	17.696	-0.600612	0.0149388	0.00472407	0.382158
2017-02-20	MuStd	5.8	3.05144	1.53662	23.4183	0.027621	23.0915	-0.291715	0.019574	0.00618983	0.72157
2017-02-21	Carrara	4.1	-1.80335	1.93811	17.9886	-0.316328	17.7086	-0.591304	0.0174073	0.00550469	0.392385
2017-02-21	Carrara	4.8	-1.67287	1.95491	18.1362	-0.320816	17.8556	-0.596286	0.0215264	0.00680723	0.386911
2017-02-21	MuStd	6.2	3.03894	1.53528	23.3907	0.0144592	23.0763	-0.292742	0.0264748	0.00837206	0.720441
2017-02-22	Carrara	4.4	-1.82677	1.905	17.9066	-0.341158	17.6268	-0.615879	0.0133599	0.00422478	0.365382
2017-02-23	MuStd	7.5	3.12768	1.47628	23.5021	0.0899173	23.1394	-0.264486	0.0224587	0.00710205	0.751489
2017-02-23	Carrara	4.4	-1.84744	1.9334	17.9204	-0.333869	17.6543	-0.595151	0.0228711	0.00723247	0.388158
2017-02-23	Carrara	4.9	-1.85818	1.92925	17.8657	-0.372537	17.6306	-0.603448	0.0177849	0.00562408	0.379042

## Sheet: SI 5_Samples
Table SI 5. Measured isotopic compositions (δ47, Δ47, δ13C and δ18O values in ‰) of pedogenic carbonate samples and calculated temperatures using the calibration of Wacker et al. (2014). Since 2014 δ47 raw, Δ47 raw values are corrected using the background correction of Fiebig et al. (2015).
											bc: background corrected
											sc: slope corrected
Sample ID	Date	Sample size	δ13C	δ18O	δ47raw	Δ47, raw	stDev	δ47bc	Δ47, bc	stDev	se Δ47, absolute	Δ47, absolute	T (Δ47)
							Δ47, raw			Δ47, bc
		[mg]	[‰, PDB]	[‰, SMOW]	[‰]	[‰]	[‰]	[‰]	[‰]	[‰]	[‰]	[‰]	[°C]
MC 946	2016-04-12	15.6	-2.89106	20.2974	4.27809	-0.247908	0.034873	4.14057	-0.384804	0.0332018	0.0104993	0.665074
	2016-04-14	9.9	-2.91973	20.5898	4.61255	-0.179371	0.0146917	4.46215	-0.329058	0.0180011	0.00569245	0.726671
	2016-04-16	9	-2.9301	20.3453	4.33081	-0.205605	0.024593	4.17186	-0.363837	0.0203448	0.0064336	0.688241
	2016-04-29	11	-2.8841	20.6073	4.62397	-0.209517	0.026371	4.46722	-0.365476	0.0263038	0.00831798	0.68643
		mean [‰]	-2.90625	20.46							mean Δ47 [‰]	0.691604	16.8817	±	4.14527
		stDev [‰]	0.0191826	0.139763							stDev [‰]	0.0222013
											stEr [‰]	0.0111006
MC 956B	2016-04-12	12.3	-5.89646	20.1986	1.20544	-0.306655	0.0308649	1.15085	-0.361162	0.031476	0.0099536	0.691197
	2016-04-13	8.7	-5.90468	20.0443	1.04273	-0.307098	0.0332881	0.995951	-0.353817	0.0345623	0.0109296	0.699312
	2016-04-16	8	-5.88822	20.2028	1.23976	-0.284565	0.0278966	1.18533	-0.33892	0.0237285	0.0075036	0.715773
	2016-04-29	8	-5.86548	20.0384	1.07498	-0.307011	0.0227374	1.03271	-0.349226	0.0244087	0.00771871	0.704386
	2016-12-20	8.6	-5.79632	19.7795	1.18685	-0.266036	0.0262055	1.14286	-0.309965	0.0209664	0.00663017	0.704677
		mean [‰]	-5.87023	20.0527							mean Δ47 [‰]	0.703069	12.6949	±	1.27994
		stDev [‰]	0.0392013	0.154107							stDev [‰]	0.00800962
											stEr [‰]	0.00358201
MC 965B	2013-03-01	11.4	-5.62562	19.3794				0.590624	-0.287871	0.0179516	0.00567678	0.670218
	2013-03-05	6.97	-5.67198	19.2608				0.400295	-0.315697	0.0268996	0.0085064	0.640765
	2013-03-08	7.2	-5.67818	19.3394				0.482135	-0.305844	0.0265099	0.00838316	0.652293
	2013-03-11	6.53	-5.67822	19.111				0.272007	-0.28976	0.0226334	0.0071573	0.673441
		mean [‰]	-5.6635	19.2727							mean Δ47 [‰]	0.659179	29.7979	±	2.83759
		stDev [‰]	0.0220169	0.102636							stDev [‰]	0.0133396
											stEr [‰]	0.0066698
MC 961	2016-05-29	10.34	-4.06112	20.8111	3.94731	-0.222263	0.0300702	3.79328	-0.375651	0.0236768	0.00748727	0.629854
	2017-01-31	9.7	-4.17567	20.3584	3.32575	-0.278716	0.0297919	3.26215	-0.342093	0.0163593	0.00517325	0.666215
	2017-02-13	8.9	-4.13849	20.6181	3.6237	-0.277115	0.0311406	3.54146	-0.359033	0.0260447	0.00823606	0.647601
	2017-02-16	9.2	-4.13817	20.5646	3.52148	-0.325789	0.0309474	3.48484	-0.362291	0.0215486	0.00681428	0.644022
		mean [‰]	-4.12836	20.5881							mean Δ47 [‰]	0.646923	35.1494	±	2.90671
		stDev [‰]	0.0417082	0.161212							stDev [‰]	0.0129653
											stEr [‰]	0.00648266
MC 975A	2013-03-04	7.27	-3.25635	18.9655				2.49777	-0.265022			0.658484
	2013-03-05	8.42	-3.30155	19.4955				2.99345	-0.252543			0.661378
	2013-03-08	6.74	-3.3144	19.4125				2.89547	-0.255556			0.662554
	2016-04-29	7	-3.45788	20.2532	3.67104	-0.260846	0.0259806	3.55123	-0.380194	0.0259119	0.00819405	0.670168
		mean [‰]	-3.33254	19.5317							mean Δ47 [‰]	0.663146	28.1246	±	0.902793
		stDev [‰]	0.0755057	0.46278							stDev [‰]	0.00431601
											stEr [‰]	0.00215801
MC 981B	2014-03-27	10.72	-4.39926	20.0802	2.56215	-0.283432	0.035745	2.50794	-0.337493	0.0204263	0.00645937	0.669631
	2014-03-27	9.34	-4.47137	20.367	2.79571	-0.267178	0.0353312	2.72499	-0.337688	0.0223302	0.00706143	0.669419
	2014-04-02	8.17	-4.43123	20.1689	2.64721	-0.256135	0.0315833	2.56553	-0.337575	0.027839	0.00880346	0.669542
	2016-04-28	8.3	-4.35199	19.8105	2.33149	-0.289733	0.0316943	2.24963	-0.371379	0.0309072	0.00977372	0.679908
		mean [‰]	-4.41346	20.1066							mean Δ47 [‰]	0.672125	24.4372	±	1.04614
		stDev [‰]	0.0437308	0.200035							stDev [‰]	0.00449419
											stEr [‰]	0.00259472
MC 1011B	2016-05-30	9.69	-4.39361	20.0438	2.83584	-0.242103	0.020304	2.76436	-0.313367	0.0198157	0.00626627	0.699566
	2016-12-22	13.2	-4.42482	19.5807	2.26958	-0.313864	0.0383377	2.23337	-0.349979	0.0169897	0.00537262	0.661367
	2017-02-15	9.4	-3.02691	19.9058	3.97774	-0.287195	0.0450661	3.92437	-0.340341	0.0238429	0.00753978	0.668141
	2017-02-15	12.4	-4.38295	19.9409	2.71058	-0.27448	0.0318509	2.64629	-0.338579	0.0210896	0.00666913	0.670076
		mean [‰]	-4.05707	19.8678							mean Δ47 [‰]	0.674787	23.3696	±	2.92557
		stDev [‰]	0.594964	0.173363							stDev [‰]	0.0146667
											stEr [‰]	0.00733335
MC 1003A	2013-05-10	8.44	-5.17916	19.2168				0.618369	-0.312051	0.0272522	0.00861791	0.633012
	2013-07-10	9.96	-5.04001	19.9685				1.72383	-0.244775	0.0303139	0.00958608	0.68194
	2013-07-13	8.84	-4.99	19.8459				1.64951	-0.239876	0.015	0.00474342	0.690708
	2013-11-23	6.36	-5.27994	20.3125				1.92689	-0.298578	0.0217828	0.00688834	0.64622
	2013-11-25	7.5	-5.2159	20.3783				2.06861	-0.284802	0.0134821	0.00426342	0.658247
		mean [‰]	-5.141	19.9444							mean Δ47 [‰]	0.662025	28.5946	±	4.05518
		stDev [‰]	0.108968	0.41555							stDev [‰]	0.0215647
											stEr [‰]	0.00964402
MC 1001	2017-02-13	11.8	-2.97346	19.9181	4.04949	-0.279611	0.0276028	3.98604	-0.342792	0.0233204	0.00737456	0.665447
	2017-02-14	10.5	-2.98712	19.8655	3.99091	-0.27225	0.0220391	3.91647	-0.346371	0.0232446	0.00735059	0.661514
	2017-02-16	12.4	-2.96054	19.968	4.0836	-0.307987	0.032801	4.02591	-0.365433	0.0192808	0.00609713	0.640569
	2017-02-16	12.4	-2.97625	19.9238	4.04455	-0.287546	0.0215372	3.98588	-0.345965	0.0200246	0.00633234	0.661961
		mean [‰]	-2.97434	19.9188							mean Δ47 [‰]	0.657373	30.5692	±	2.10474
		stDev [‰]	0.00946297	0.0363491							stDev [‰]	0.00982025
											stEr [‰]	0.00491012
MC 991B	2016-04-12	13.3	-4.63026	19.873	2.11396	-0.299994	0.024487	2.03724	-0.376531	0.0228406	0.00722282	0.674215
	2016-04-12	9.5	-5.02364	20.1538	2.0218	-0.292017	0.0204789	1.93768	-0.375938	0.0217666	0.0068832	0.67487
	2016-04-14	8.8	-4.68795	19.8576	2.04077	-0.301893	0.0237121	1.95587	-0.386602	0.0219183	0.00693119	0.663087
	2016-04-17	9	-4.69329	19.7512	1.91964	-0.311307	0.0217846	1.84759	-0.383195	0.0224114	0.00708711	0.666852
		mean [‰]	-4.75879	19.9089							mean Δ47 [‰]	0.669756	25.3968	±	1.01235
		stDev [‰]	0.154898	0.148971							stDev [‰]	0.00497359
											stEr [‰]	0.00248679
MC 987 B	2013-05-16		-5.19492	19.1342				0.535218	-0.297278	0.0217174	0.00686763	0.651814
	2013-07-10	10.51	-5.05018	19.464				1.19789	-0.25584	0.0394826	0.0124855	0.680468
	2013-07-13	8.26	-5.04	19.1813				0.936706	-0.240118	0.028	0.00885438	0.706303
	2013-11-23	5.99	-5.38304	19.767				1.27333	-0.306276	0.019326	0.00611141	0.653342
	2013-11-25	6.77	-5.38225	19.7647				1.30925	-0.26891	0.0446704	0.014126	0.694368
		mean [‰]	-5.21008	19.4623							mean Δ47 [‰]	0.677259	22.3887	±	3.84338
		stDev [‰]	0.151184	0.272364							stDev [‰]	0.0217535
											stEr [‰]	0.00972846
